# Supplementary material for: B cell receptor isotypes differentially associate with cell signaling, kinetics, and outcome in chronic lymphocytic leukemia
Source: J Clin Invest. 2022 Jan 18;132(2):e149308. doi: 10.1172/JCI149308 (PMC8759784; doi:10.1172/JCI149308)
Supplement: Supplemental table 1 [file jci-132-149308-s067.xlsx]

## Sheet: Sheet1
CLL #	IGHV Mut Status	MFI IgM	MFI IgD	DvM	Treatment (Y/N)	ZAP70
U01	U	92.95	75.53	0.812587	Y	Pos
U02	U	129.04	48.34	0.374613	Y	Pos
U03	U	117.72	90.62	0.769793	Y	Pos
U04	U	166.62	118.62	0.711919	Y	Neg
U05	U	110.37	225.87	2.04648	Y	Pos
U06	U	93.72	60.12	0.641485	Y	Pos
U07	U	46.85	44.95	0.959445	Y	Pos
U08	U	203.16	430.66	2.11981	Y	Neg
U09	U	694.99	206.49	0.297112	Y	Pos
U10	U	43.54	43.39	0.996555	Y	Pos
U11	U	84.61	95.81	1.13237	Y	Pos
U12	U	82.43	36.58	0.44377	Y	Pos
U13	U	24.44	10.69	0.437398	-	Pos
U14	U	74.23	34.88	0.469891	Y	Pos
U15	U	119.82	130.82	1.0918	N	Pos
U16	U	170.24	93.39	0.548578	N	Neg
U17	U	128.84	118.84	0.922384	N	Neg
U18	U	114.98	116.98	1.01739	Y	Pos
U19	U	48.75	40.53	0.831385	Y	Pos
U20	U	35.09	29.49	0.84041	Y	Pos
U21	U	65.02	40.62	0.624731	Y	Pos
M01	M	57.26	95.02	1.65945	N	Neg
M02	M	13.12	7.32	0.557927	N	Neg
M03	M	12.02	15.63	1.30033	Y	Neg
M04	M	32.01	47.96	1.49828	N	Neg
M05	M	34.85	37.15	1.066	-	Neg
M06	M	34.27	19.87	0.579807	Y	Pos
M07	M	71.41	48.86	0.684218	Y	Neg
M08	M	14.69	14.09	0.959156	-	Neg
M09	M	37.96	47.66	1.25553	N	Neg
M10	M	17.71	31.81	1.79616	Y	Neg
M11	M	20.33	13.28	0.653222	Y	Pos
M12	M	41.16	64.21	1.56001	N	Neg
M13	M	59.2	33.5	0.565878	Y	Neg
M14	M	9.53	31.48	3.30325	N	Neg
M15	M	35.23	52.13	1.4797	N	Neg
M16	M	22.51	14.46	0.642381	-	Pos
M17	M	23.12	7	0.302768	N	Neg
M18	M	47.74	73.84	1.54671	Y	Neg
M19	M	4.34	4.87	1.12212	Y	Neg
M20	M	82.72	218.07	2.63624	Y	Neg
M21	M	35.22	58.82	1.67007	Y	Neg
M22	M	74.85	104.5	1.39613	Y	Neg
M23	M	39.65	60	1.51324	N	Neg
M24	M	39.93	100.53	2.51766	N	Neg
M25	M	126.16	169.38	1.34258	-	Pos
M26	M	28.56	79.66	2.78922	N	Neg
M27	M	14.69	20.59	1.40163	N	Neg
M28	M	116.81	114.81	0.982878	N	Neg
M29	M	25.13	34.73	1.38201	N	Neg
M30	M	112.63	83.13	0.73808	N	Neg
M31	M	10.51	18.11	1.72312	Y	Neg
M32	M	10.25	14.25	1.39024	-	Neg
M33	M	26.71	91.21	3.41483	Y	Neg
M34	M	55.87	33.77	0.604439	N	Neg
M35	M	9.07	9.07	1	N	Pos
M36	M	30.28	13.58	0.448481	Y	Neg
M37	M	13.93	39.33	2.8234	Y	Neg
M38	M	40.49	16.04	0.396147	Y	Neg
M39	M	26.94	58.74	2.1804	-	Neg
M40	M	23.7	52.65	2.22152	N	Neg
M41	M	37.7	9.05	0.240053	Y	Neg
M42	M	68.47	50.32	0.73492	-	Neg
M43	M	13.96	16.76	1.20057	Y	Neg
M44	M	44.3	107.65	2.43002	-	Neg
