# Supplementary material for: B cell receptor isotypes differentially associate with cell signaling, kinetics, and outcome in chronic lymphocytic leukemia
Source: J Clin Invest. 2022 Jan 18;132(2):e149308. doi: 10.1172/JCI149308 (PMC8759784; doi:10.1172/JCI149308)
Supplement: Supplemental table 2 [file jci-132-149308-s068.xlsx]

## Sheet: Sheet1
Cohort 1															Table Legend
CLL #	BR	IGHV Mut Status	Rai Stage	ZAP70 (IHC)	FISH	CD38	Response	IFC	ECAR	OCR	ECAR (iBTK)	OCR (iBTK)			BR = Birth Rate (Daily %)
CLL1787	0.65	U	0	Pos	17p	26.6	PR	*	*	*	NA	NA			U = Unmutated CLL
CLL1795	1.06	M	3	Neg	Neg	1.0	No change	*	*	*	*	*			M = Mutated CLL
CLL1799	0.83	U	4	Pos	17p	40.9	PR	*	*	*	*	*			IFC = Imaging Flow Cytometry
CLL1803	1.42	M	1	Neg	T12	99.7	PR	*	*	*	NA	NA			ECAR = Extracellular Acifidication Rate
CLL1805	0.37	U	4	Pos	11q	54.0	PR	*	*	*	NA	NA			OCR = Oxygen Consumption Rate
CLL1809	0.32	NA	2	Neg	T12	13.0	PR	NA	*	*	*	*			iBTK = ibrutinib treatment
CLL1811	0.61	M	1	Neg	13q	1.0	PR	*	*	*	*	*
CLL1820	0.54	U	4	Neg	13q	1.1	PR	*	*	*	*	*
CLL1821	1.40	U	3	Pos	T12	0.3	No change	NA	*	*	*	*
CLL1823	0.83	U	4	Pos	11q	5.7	PR	*	NA	NA	NA	NA
CLL1829	0.56	M	4	Neg	13q	0.3	PR	*	*	*	*	*
CLL1836	0.55	M	3	Neg	13q	2.0	PR	*	*	*	*	*
CLL1840	0.85	U	4	Neg	13q	0.3	PR	*	*	*	*	*
Cohort 2
CLL #	BR	IGHV Mut Status	Rai Stage	Zap70 (IHC)	FISH	CD38	Response	IFC	ECAR	OCR
CLL107	0.23	M	0	Neg	13q		No treatment	*	*	*
CLL165	0.14	M	0	Neg	13q		No treatment	*	NA	NA
CLL280	0.22	NA	0	Pos	13q		No treatment	*	*	*
CLL321	0.29	U	0	Pos	T12		No treatment	*	NA	NA
CLL331	0.24	M	0	Neg	Neg		No treatment	*	*	*
CLL332	0.24	U	1	Pos	13q		No treatment	*	*	*
CLL336	0.41	M	1	Neg	13q		No treatment	*	NA	NA
CLL360	0.48	U	0/1	Pos	T12/13q		No treatment	*	*	*
CLL403	0.39	U	2	Pos	11q		No treatment	*	NA	NA
CLL472	0.54	U	0/1	Pos	T12		No treatment	*	NA	NA
CLL408	1.09	U	1	Pos	13q		No treatment	NA	*	*
