# Supplementary material for: B cell receptor isotypes differentially associate with cell signaling, kinetics, and outcome in chronic lymphocytic leukemia
Source: J Clin Invest. 2022 Jan 18;132(2):e149308. doi: 10.1172/JCI149308 (PMC8759784; doi:10.1172/JCI149308)
Supplement: Supplemental table 3 [file jci-132-149308-s069.xlsx]

## Sheet: Sheet1
CLL #	Subset #	IGHV	IGHD	IGHJ	% mutation	HCDR3 Sequence	Light Chain	IGLV	IGLJ	% mutation	LCDR3	IgM - Induced Autonomous Ca++	IgD - Induced Autonomous Ca++
M-CLL11	Unassigned	3-23	4-17	4	8.33	CAKDFGTMTTVTEFDHW	Kappa	IGKV1-8	IGKJ3	1.80	CQQYHSIPFTF	Positive	Negative
M-CLL17	Unassigned	3-21	1-1	6	2.08	CARDENDMDVW	Lambda	IGLV3-21	IGLJ3	1.08	CQVWDSGSDHPWVF	Positive	Negative
M-CLL20	Unassigned	4-39	3-10	4	2.06	CANGGGDGEYDYW	Lambda	IGLV3-21	IGLJ3	0.72	CQVWDSSSDHPWVF	Positive	Negative
U-CLL13	Unassigned	1-69	3-3	6	0.00	CARAVQEDYDFWSGYYPNYYYYGMDVW	Lambda	IGLV3-9	IGLJ2	0.00	CQVWDSSTVVF	Positive	Negative
U-CLL32	Unassigned	3-9	5-18	6	0.00	CAKGGARWIQLTVRSYYYYYGMDVW	Kappa	IGKV3-20	IGKJ1	0.35	CQQYGRTF	Positive	Negative
U-CLL12	Unassigned	1-2	3-9	6	0.00	CAREEGYDILTGYYIGDLPHYGMDVW	Kappa	IGKV2-28	IGKJ1	0.00	CMQALQTPRTF	Positive	Negative
CLL258	6	1-69	3-16	3	0.00	CARGGIYDYVWGSYRPNDAFDIW	Kappa	IGKV3-20	IGKJ1	0.00	CQQYGSSPGTF	Positive	Negative
CLL270	1	1-02	5-12	4	0.00	CARVQWLGLRHFDYW	Kappa	IGKV1D-39	IGKJ2	0.00	CQQSYSTPPYTF	Positive	Negative
CLL282	2	3-21	1-26	6	2.43	CARDANGMDVW	Lambda	IGLV3-21	IGLJ3	0.72	CQVWDSSSDHPWVF	Positive	Negative
CLL668	2	3-21	1-26	6	2.43	CARDANGMDVW	Lambda	IGLV3-21	IGLJ3	1.08	CQVWDSSSDHPWVF	Positive	Negative
CLL785	2	3-21	1-14	6	1.39	CARDANGMDVW	Lambda	IGLV3-21	IGLJ3	1.79	CQVWDSSSDHPWVF	Positive	Negative
CLL861	6	1-69	3-16	3	0.00	CARGGEYDYIWGSYRPNDAFDIW	Kappa	IGKV3-20	IGKJ1	0.00	CQQYGSSPGTF	Positive	Negative
CLLGN-11	2	3-21	Unassigned	6	2.43	CARDGSGMDVW	Lambda	IGLV3-21	IGLJ3	1.79	CQVWDSSSDHPWVF	Positive	Negative
TCL1 #	Subset #	IGHV	IGHD	IGHJ	% mutation	HCDR3 Sequence	Light Chain	IGLV	IGLJ	% mutation	LCDR3
TCL1 #1	Unassigned	1-55	1-1	4	0.00	CARRSYYGSSYAMDYW	Kappa	IGKV12-89	IGKJ1	0.00	CQNVLSTPWTF	Positive	Negative
TCL1 #2	Unassigned	1-82	2-4	2	0.00	CARWDDYDDYFDYW	Kappa	IGKV15-103	IGKJ1	0.00	CQQGQSYPWTF	Positive	Negative
TCL1 #3	Unassigned	1-76	1-1	1	0.00	CARGYYGSSYWYFDVW	Kappa	IGKV12-89	IGKJ1	0.00	*	Positive	Negative
TCL1 #4	Unassigned	1-55	2-5	1	0.00	CARRIYSNYWYFDVW	Kappa	IGKV15-103	IGKJ1	0.00	#	Positive	Negative
* Light chain derived from TCL1 #1
# Light chain derived from TCL1 #2
