# Supplementary material for: B cell receptor isotypes differentially associate with cell signaling, kinetics, and outcome in chronic lymphocytic leukemia
Source: J Clin Invest. 2022 Jan 18;132(2):e149308. doi: 10.1172/JCI149308 (PMC8759784; doi:10.1172/JCI149308)
Supplement: Supplemental table 4 [file jci-132-149308-s070.xlsx]

## Sheet: Sheet1
ID#	Genotype	IGHV Used	IGHV Frequency (%)		IgM+/+ TCL1+/tg					IgM-/- TCL1+/tg					IgM-/-
166	IgM-/- TCL1+/tg	IGHV1-1*02	4.7619
		IGHV1-14*01	4.7619		#70					#166					#176
		IGHV1-63*01	9.52381
		IGHV1-75*01	4.7619
		IGHV1-81*01	4.7619
		IGHV1-87*01	4.7619
		IGHV1s56*01	38.0952
		IGHV2-9*02	4.7619
		IGHV3-6*02	14.2857
		IGHV5-2*01	9.52381
175	IgM-/- TCL1+/tg	IGHV1-82*01	66.6667
		IGHV5-6-4*01	6.66667		#71					#175					#173
		IGHV5-9-3*01	26.6667
512	IgM-/- TCL1+/tg	IGHV1-12*01	6.25
		IGHV1-69*02	6.25
		IGHV1S81*02	6.25
		IGHV6-6*02	81.25
70	IgM+/+ TCL1+/tg	IGHV1-15*01	44.4444
		IGHV11-2*01	55.5556
71	IgM+/+ TCL1+/tg	IGHV12-3*01	100
72	IgM+/+ TCL1+/tg	IGHV1-55*01	100		#72					#512
90	IgM+/+ TCL1+/tg	IGHV1-55*01	100
92	IgM+/+ TCL1+/tg	IGHV1-69*02	8.33333
		IGHV11-2*01	58.3333
		IGHV5-4*01	33.3333
93	IgM+/+ TCL1+/tg	IGHV1-82	70
		IGHV11-2*01	10
		IGHV12-3*01	20
94	IgM+/+ TCL1+/tg	IGHV10-1*01	5		#90
		IGHV11-2*01	95
95	IgM+/+ TCL1+/tg	IGHV1-74*01	75
		IGHV11-2*02	25
96	IgM+/+ TCL1+/tg	IGHV1-85*01	75
		IGHV11-2*01	25
103	IgM+/+ TCL1+/tg	IGHV11-2*01	15
		IGHV5-17*01	85
176	IgM-/-	IGHV1-14*01	18.1818
		IGHV1-67*01	9.09091
		IGHV14-3*02	9.09091		#92
		IGHV2-9*02	18.1818
		IGHV5-4*02	36.3636
		IGHV6-6*01	9.09091
173	IgM-/-	IGHV1-12*01	5.55556
		IGHV1-14*01	11.1111
		IGHV1-4*01	5.55556
		IGHV1-63*02	5.55556
		IGHV1-67*01	5.55556
		IGHV1-7*01	5.55556
		IGHV1-81*01	5.55556		#93
		IGHV1-84*02	5.55556
		IGHV14-3*02	5.55556
		IGHV1S22*01	5.55556
		IGHV2-2*01	11.1111
		IGHV2-9*02	11.1111
		IGHV4-1*02	5.55556
		IGHV5-12-1*01	5.55556
		IGHV5-2*01	5.55556
					#94
					#95
					#96
					#103
